# Supplementary material for: Activation of NIX-mediated mitophagy by an interferon regulatory factor homologue of human herpesvirus
Source: Nat Commun. 2019 Jul 19;10:3203. doi: 10.1038/s41467-019-11164-2 (PMC6642096; doi:10.1038/s41467-019-11164-2)
Supplement: Supplementary file 4 — Source Data [file 41467_2019_11164_MOESM4_ESM.xlsx]

## Sheet: Fig. 1a
	Intensity
Images	vIRF-1 –	vIRF-1 +
1	2.161	0.777
2	2.253	0.29
3	2.623	1.034
4	2.217	3.14
4	2.36	2.11
5	2.211	1.93
6	4.95	1.27
7	2.164	0.783
8	2.711	1.211
9	2.68	1.094
10	1.413	0.899
11	3.675	1.033
12	1.819	1.002
13	4.47	0.104
14	11.628	4.006
15	6.779	2.223
16	3.107	2.132

## Sheet: Fig. 1d
		Image 1	Image 2	Image 3	Image 4	Image 5	Image 6	total
vIRF-1 (+)	Tunel (-)	18	26	25	38	20	17	144
vIRF-1 (-)	Tunel (+)	17	18	16	14	14	10	89
vIRF-1 (+)	Tunel (+)	0	0	0	0	0	3	3
						total		236
						total of tunnel (+)		92
						% vIRF-1 (-), Tunnel (+)		96.7391
						% vIRF-1 (+), Tunnel (+)		3.26087
		Image 1	Image 2	Image 3	Image 4	Image 5	Image 6
Total cell number		198	194	204	197	200	195	1188
					%tunnel of total cell number			7.74411

## Sheet: Fig. 2c
			Ct			DCt			DDCt			Rel Expression Level
Genes	shRNAs	Dox	Ct	AVR	SD	DCt	AVR	SD	DDCt	AVR	SD	REL	AVR	SD	T-Test
vIRF-1	sh-Luc	–	34.2814	34.1283	0.16334	26.2798	26.1267	0.16334	0.153066	2.36848e-15	0.16334	0.899337	1.00431	0.114615
			34.1472			26.1457			0.0189031			0.986983
			33.9564			25.9548			-0.171969			1.1266
		+	26.7026	26.544	0.232351	18.8119	18.6533	0.232351	-7.31485	-7.47347	0.232351	159.217	179.306	30.0144
			26.6521			18.7614			-7.36538			164.892
			26.2773			18.3866			-7.74018			213.808
	sh3-vIRF-1	–	33.9028	33.8445	0.184375	26.0399	25.9816	0.184375	-0.0868403	-0.145107	0.184375	1.06204	1.11195	0.145611
			33.9927			26.1298			0.00309499			0.997857
			33.6381			25.7752			-0.351576			1.27595
		+	29.9608	29.8301	0.163496	22.2189	22.0882	0.163496	-3.90789	-4.03858	0.163496	15.0103	16.5052	1.91255
			29.8827			22.1408			-3.98595			15.8449				0.00979743
			29.6467			21.9048			-4.22191			18.6605
TFAM	sh-Luc	–	21.7653	21.8333	0.0773682	13.7637	13.8317	0.0773682	-0.0680192	1.18424e-15	0.0773682	1.04828	1.00095	0.0532272
			21.8172			13.8156			-0.0161489			1.01126
			21.9175			13.9159			0.0841681			0.943328
		+	21.9328	21.8386	0.123951	14.0421	13.9479	0.123951	0.210347	0.116154	0.123951	0.864329	0.924947	0.0810169
			21.8848			13.9941			0.162383			0.893548			0.428772
			21.6982			13.8075			-0.0242678			1.01696
	sh3-vIRF-1	–	21.9493	21.604	0.299907	14.0864	13.7411	0.299907	0.254708	-0.0906398	0.299907	0.838157	1.07964	0.209945
			21.4536			13.5907			-0.241056			1.18186
			21.4091			13.5462			-0.285571			1.21889
		+	21.7516	21.6033	0.154195	14.0097	13.8614	0.154195	0.177954	0.0296847	0.154195	0.883955	0.983383	0.10556
			21.6146			13.8727			0.0409209			0.972034				0.0948726	0.328732
			21.4438			13.7019			-0.129821			1.09416
18S	sh-Luc	–	7.97	8.00159	0.0556063	-0.0315968	5.92119e-16	0.0556063
			8.0658			0.064206
			7.96898			-0.0326091
		+	7.95214	7.8907	0.0896725	0.0614386	0	0.0896725
			7.93216			0.0414619
			7.7878			-0.102901
	sh3-vIRF-1	–	7.9429	7.8629	0.12482	0.0799917	-2.96059e-16	0.12482
			7.92674			0.0638364
			7.71908			-0.143828
		+	7.8258	7.7419	0.100186	0.0839012	-2.96059e-16	0.100186
			7.76893			0.0270255
			7.63097			-0.110927
AVR: Average
SD: Standard Deviation

## Sheet: Fig. 2e
	sh-Luc -Dox			sh-Luc +Dox			sh3-vIRF-1 -Dox			sh3-vIRF-1 +Dox
	Image	Co-local	Total	Image	Co-local	Total	Image	Co-local	Total	Image	Co-local	Total
	Image 1	1	10	Image 9	4	11	Image 19	0	8	Image 27	1	8
	Image 2	0	4	Image 10	3	10	Image 20	1	13	Image 28	0	11
	Image 3	0	5	Image 11	4	8	Image 21	2	14	Image 29	0	10
	Image 4	1	10	Image 12	2	12	Image 22	1	9	Image 30	1	10
	Image 5	0	5	Image 13	3	12	Image 23	0	6	Image 31	1	9
	Image 6	2	7	Image 14	3	13	Image 24	0	12	Image 32	0	10
	Image 7	1	5	Image 15	2	11	Image 25	1	10	Image 33	1	5
	Image 8	0	7	Image 16	2	14	Image 26	1	12	Image 34	0	8
				Image 17	4	14				Image 35	0	10
				Image 18	2	11				Image 36	3	14
	Sum	5	53	Sum	29	116	Sum	6	84	Sum	7	95
	%	9.43396			25			7.14286			7.36842
	Co-local: colocalization of mitochondria and lysosomes
	Total: The number of total cells counted

## Sheet: Fig. 3b
		Ct			DCt			DDCt			Rel Expression Level
Genes	Dox	Ct	AVR	SD	DCt	AVR	SD	DDCt	AVR	SD	REL	AVR	SD
NIX	–	23.9688	23.7724	0.213924	15.9672	15.7708	0.213924	0.196421	1.18424e-15	0.213924	0.872713	1.00742	0.151323
		23.8039			15.8023			0.03151			0.978396
		23.5444			15.5428			-0.227931			1.17115
	+	23.8778	23.7487	0.186427	15.9871	15.858	0.186427	0.216314	0.0871932	0.186427	0.860762	0.946721	0.12625
		23.8333			15.9426			0.1718			0.887734
		23.5349			15.6442			-0.126534			1.09167
18S	–	7.97	8.00159	0.0556063	0	0.0315968	0.0556063
		8.0658			0.0958028
		7.96898			-0.00101233
	+	7.95214	7.8907	0.0896725	0	-0.0614386	0.0896725
		7.93216			-0.0199766
		7.7878			-0.164339
AVR: Average
SD: Standard Deviation

## Sheet: Fig. 3g
V5-NIX	EV	untransfected (unTF)				Transfected (TF)
		Area	Mean	IntDen	Rel IntDen	Area	Mean	IntDen	Rel IntDen
		815.918	3598.34	2.93595e+06	1.59258	721.68	3714.07	2.68037e+06	1.45394
		907.316	2562.37	2.32488e+06	1.26111	770.362	3810.19	2.93522e+06	1.59218
		1031.8	1647.34	1.69971e+06	0.921993	403.014	3356.48	1.35271e+06	0.733763
		1052.72	4275.69	4.50112e+06	2.44159	367.476	4600.11	1.69043e+06	0.916956
		641.474	778	499067	0.270714	507.559	1596.62	810379	0.439582
		472.875	1674.86	792001	0.429613	611.445	5745.03	3.51277e+06	1.90547
		598.353	2716.12	1.6252e+06	0.881574	507.302	1299.69	659336	0.35765
		366.841	1009.29	370248	0.200837
			(Average)	1.84352e+06
		untransfected (unTF)				Transfected (TF)
		Area	Mean	IntDen	Rel IntDen	Area	Mean	IntDen	Rel IntDen
EV	vIRF-1-Flag	767.778	1203	1.92364e+06	1.17153	623.008	3434.15	2.1395e+06	1.30299
		1288.7	1351.81	1.74207e+06	1.06095	777.316	2234.4	1.73684e+06	1.05776
		1300.03	991.646	1.28916e+06	0.785124	782.325	5107.35	2.99561e+06	1.82438
		972.906	944.56	1.91897e+06	1.16869	1008.19	4971.66	2.01238e+06	1.22557
		719.447	1538.02	1.10652e+06	0.673893	471.826	5031.64	2.37406e+06	1.44584
		700.146	2192.62	1.53516e+06	0.934937	717.947	2439.66	1.75154e+06	1.06672
		1055.81	545.603	1.57605e+06	0.959844	1165.2	1622.36	1.89037e+06	1.15127
		1184.23	758.864	898670	0.547306
		877.538	3176.68	2.78765e+06	1.69773
			(Average)	1.64199e+06
		untransfected (unTF)				Transfected (TF)
		Area	Mean	IntDen	Rel IntDen	Area	Mean	IntDen	Rel IntDen
V5-NIX	vIRF-1-Flag	568.105	4319.28	2.4538e+06	0.898692	514	53.651	27576.8	0.0100998
		637.396	5489.12	3.49874e+06	1.28139	687.481	400.297	275197	0.100789
		625.624	5709.92	3.57226e+06	1.30832	763.312	1032.7	788269	0.288699
		665.373	6608.21	4.39692e+06	1.61035	608.844	143.314	87255.8	0.0319569
		672.775	4363.37	2.93556e+06	1.07513	438.425	3212.11	1.40827e+06	0.51577
		662.024	2521.63	1.66938e+06	0.6114	509.279	10.521	5358.01	0.00196234
		538.628	8691.75	4.68162e+06	1.71462	1097.07	830.073	910646	0.333519
		630.967	847.365	534659	0.195816	1156.31	0.192	222.365	8.14399e-05
		517.873	1604.26	830804	0.304277	311.015	317.041	98604.2	0.0361132
						358.161	96.592	34595.5	0.0126704
						244.244	193.924	47364.6	0.017347
						376.474	60.983	22958.6	0.00840848
			(Average)	2.73042e+06
		untransfected (unTF)				Transfected (TF)
		Area	Mean	IntDen	Rel IntDen	Area	Mean	IntDen	Rel IntDen
V5-NIX	vIRF-1-Flag (NLSx)	923.171	7750.88	7.15539e+06	1.21402	734.122	6939.29	5.09428e+06	0.864322
		769.245	7345.38	5.6504e+06	2.06943	730.708	586.502	428562	0.156958
		1278.65	7383.43	9.44083e+06	3.45765	392.359	16.502	6474.56	0.00237127
		657.27	12013.9	7.89641e+06	2.89202	434.086	293.73	127504	0.0466976
		960.305	10598.1	1.01774e+07	3.72742	666.745	725.343	483619	0.177123
		867.184	9110.15	7.90017e+06	2.89339	656.313	2755.44	1.80843e+06	0.662329
		456.747	18730	8.55487e+06	3.13317	286.065	450.03	128738	0.0471496
		607.664	1107.32	672875	0.246437	396.536	255.447	101294	0.0370984
		464.181	6622.41	3.074e+06	1.12583	282.837	24.072	6808.53	0.00249359
		445.174	5935.5	2.64233e+06		298.656	12.475	3725.82	0.00136456
		557.74	2992.29	1.66892e+06
			(Average)	5.89396e+06
		untransfected (unTF)				Transfected (TF)
		Area	Mean	IntDen	Rel IntDen	Area	Mean	IntDen	Rel IntDen
V5-NIX	vIRF-1-Flag (dPD)	532.758	5209.9	2.77562e+06	1.48414	639.023	1917.31	1.22521e+06	0.655124
		438.967	3092.21	1.35738e+06	0.725799	623.837	4430.3	2.76378e+06	1.01222
		380.81	9112.16	3.47001e+06	1.85543	377.716	515.363	194661	0.0712934
		438.84	2690.25	1.18059e+06	0.631267	521.641	3823.16	1.99432e+06	0.730408
		517.158	4272.64	2.20963e+06	1.1815	421.459	1135.42	478534	0.17526
		641.037	1738.9	1.1147e+06	0.596037	631.653	4390.27	2.77313e+06	1.01564
		772.881	1833.48	1.41706e+06	0.757709	693.097	2521.78	1.74784e+06	0.640136
		423.311	3393.54	1.43652e+06	0.768116	398.513	1205.11	480252	0.17589
						389.216	520.989	202777	0.074266
						621.593	3123.76	1.94171e+06	0.71114
			(Average)	1.87019e+06

## Sheet: Fig. 4h
V5-NIX	vIRF-1-Flag	untransfected (unTF)				Transfected (TF)
		Area	Mean	IntDen	Rel IntDen	Area	Mean	IntDen	Rel IntDen
		1003.03	2229.67	2.23644e+06	0.534921	868.245	1152.94	1.00103e+06	0.239431
		1070.72	2737.84	2.93147e+06	0.701163	761.766	264.57	201540	0.0482053
		1412.17	1366.62	1.92989e+06	0.4616	1031.59	601.163	620154	0.148331
		838.639	3924.1	3.29091e+06	0.787133	432.437	467.498	202163	0.0483543
		931.438	7605.68	7.08422e+06	1.69444	1101.65	1646.94	1.81434e+06	0.433963
		1195.96	6106.67	7.30335e+06	1.74685	405.518	3132.34	1.27022e+06	0.303817
		1502.6	5610.88	8.4309e+06	2.01654	1178.57	392.76	462895	0.110717
		1142.98	2663.39	3.0442e+06	0.728126	1021.26	1442.01	1.47267e+06	0.352239
		886.492	3467.1	3.07356e+06	0.735147	918.453	1152.94	1.05892e+06	0.253277
		974.65	3499.7	3.41098e+06	0.815853	745.213	314.27	234198	0.0560165
		1026.19	3170.67	3.25371e+06	0.778238	1025.21	600.431	615568	0.147234
						392.576	471.491	185096	0.0442721
						1109.98	1601.12	1.77722e+06	0.425083
						412.041	2932.12	1.20815e+06	0.288971
						1209.85	401.75	486057	0.116257
						1032.2	1471.02	1.51838e+06	0.363174
			(Average)	4.18088e+06
		untransfected (unTF)				Transfected (TF)
		Area	Mean	IntDen	Rel IntDen	Area	Mean	IntDen	Rel IntDen
EV	vIRF-1-Flag (F10A)	994.729	3596.97	3.57801e+06	0.936188	790.688	7509.91	5.93799e+06	1.55368
		1140.83	2871.48	3.27587e+06	0.857131	903.542	3079.71	2.78265e+06	0.72808
		1550.33	3670.46	5.69042e+06	1.4889	1018.01	1420.66	1.44624e+06	0.37841
		909.454	4938.17	4.49104e+06	1.17508	848.117	284.736	241489	0.0631858
		1209.1	4554.56	5.50694e+06	1.44089	591.874	7313.45	4.32864e+06	1.13259
		914.559	2631.14	2.40633e+06	0.629618	611.636	5438.23	3.32622e+06	0.870306
		693.907	3062.5	2.12509e+06	0.556031	902.223	8660.23	7.81345e+06	2.04439
		548.125	3315.39	1.81725e+06	0.475484	839.689	5248.84	4.40739e+06	1.1532
		815.384	5667.2	4.62094e+06	1.20907	920.593	6586.96	6.06391e+06	1.58662
		991.432	4596.87	4.55748e+06	1.19247	812.112	7750.1	6.29395e+06	1.64681
		636.649	5262.22	3.35019e+06	0.876577	912.213	2918.64	2.66243e+06	0.696624
		741.516	4068.37	3.01676e+06	0.789336	998.125	1447.78	1.44507e+06	0.378102
		762.597	3054.73	2.32953e+06	0.609522	945.121	281.345	265905	0.0695741
		1010.61	3787.52	3.8277e+06	1.00152	600.478	7219.35	4.33506e+06	1.13427
		944.531	4421.27	4.17603e+06	1.09266	599.432	5552.12	3.32812e+06	0.870803
		1107.46	5761.62	6.38077e+06	1.66953	899.281	8718.11	7.84003e+06	2.05135
						812.234	7124.46	5.78673e+06	1.5141
						911.421	6751.63	6.15358e+06	1.61008
			(Average)	3.8219e+06

## Sheet: Fig. 5c
	1ST EXP.				2ND EXP.				AVERAGE
	HT-Sm + Lg-NIX	vIRF-1-Sm + Lg-NIX			HT-Sm + Lg-NIX	vIRF-1-Sm + Lg-NIX			HT-Sm + Lg-NIX	vIRF-1-Sm + Lg-NIX
	203358	1906610			163050	2052980			1.00983	9.4678
	206799	2051160			164440	2038020			1.02692	10.1856
	193978	2279940			165631	2028190			0.963252	11.3217
									0.991947	12.4897
AVERAGE	201378	201378			164374	164374			1.0004	12.3987
AND NORMALIZATION	201378	201378			164374	164374			1.00765	12.3389
	201378	201378			164374	164374
								AVERAGE	1	11.3671
	1.00983	9.4678			0.991947	12.4897		STDEV	0.0214251	1.2864
	1.02692	10.1856			1.0004	12.3987		TTEST		2.44178e-09
	0.963252	11.3217			1.00765	12.3389				***
AVERAGE	1	10.325			1	12.4091
STDEV	0.0329519	0.934768			0.00785879	0.0759437
TTEST		6.60015e-05				1.33684e-09
		***				***

## Sheet: Fig. 5d
	vIRF-1-Sm +Lg-NIX	vIRF-1-Sm-dPD +Lg-NIX
	483150	114309
	419222	114159
	436025	123821
AVERAGE AND NORMALIZATION	446132	446132
	446132	446132
	446132	446132
	1.08297	0.256222
	0.939681	0.255886
	0.977345	0.277543
AVERAGE	1	0.263217
STDEV	0.0742848	0.0124079
TTEST		7.1127e-05
		***

## Sheet: Fig. 5e
	1ST EXP.				2ND EXP.				AVERAGE
	NIX-Sm + Lg-NIX	NIX-Sm + Lg-NIX-dTA			NIX-Sm+Lg-NIX	NIX-Sm+Lg-NIX-dTA			NIX-Sm+Lg-NIX	NIX-Sm+Lg-NIX-dTA
	15045.1	4761.11			1046620	16861.9			0.998361	0.315937
	15493.8	5235.34			1157140	17250.6			1.02814	0.347406
	14670.5	4939.2			1268640	19258.2			0.973503	0.327755
									0.904233	0.0145679
AVERAGE AND NORMALIZATION	15069.8	15069.8			1.15747e+06	1.15747e+06			0.999718	0.0149038
	15069.8	15069.8			1.15747e+06	1.15747e+06			1.09605	0.0166382
	15069.8	15069.8			1.15747e+06	1.15747e+06
								AVERAGE	1	0.172868
	0.998361	0.315937			0.904233	0.0145679		STDEV	0.0630763	0.172825
	1.02814	0.347406			0.999718	0.0149038		TTEST		6.52237e-07
	0.973503	0.327755			1.09605	0.0166382				***
AVERAGE	1	0.330366			1	0.01537
STDEV	0.0273531	0.0158961			0.095908	0.0011111
TTEST		3.30499e-06				5.87828e-05
		***				***

[truncated: 22 more sheets: Fig. 5f, Fig. 5g, Fig. 5h, Fig. 6e, Fig. 6g, Fig. 6j, Fig. 6k, Fig. 7c, Fig. 7f, Fig. 7i, Fig. 8a, Fig. 8b, Fig. 8c, Fig. 8d, Fig. 8e, Fig. 8f, S Fig. 1e, S Fig. 2, S Fig. 3, S Fig. 4 …]
